# Supplementary material for: Anti-Inflammatory Properties In Vitro and Hypoglycaemic Effects of Phenolics from Cultivated Fruit Body of Phellinus baumii in Type 2 Diabetic Mice
Source: Molecules. 2021 Apr 15;26(8):2285. doi: 10.3390/molecules26082285 (PMC8071318; doi:10.3390/molecules26082285)
Supplement: Supplementary file 1 [file molecules-26-02285-s001.zip]

Archive with 1 entries (1 files):
- molecules-1137664-supplementary.pdf
